# Supplementary material for: Stimulating GABAergic Neurons in the Nucleus Accumbens Core Alters the Trigeminal Neuropathic Pain Responses in a Rat Model of Infraorbital Nerve Injury
Source: Int J Mol Sci. 2021 Aug 5;22(16):8421. doi: 10.3390/ijms22168421 (PMC8395143; doi:10.3390/ijms22168421)
Supplement: Supplementary file 1 [file ijms-22-08421-s001.zip]

Archive with 1 entries (1 files):
- ijms-1309386-supplementary-v2.pdf
